# Supplementary material for: Marine Natural Products and Drug Resistance in Latent Tuberculosis
Source: Mar Drugs. 2019 Sep 26;17(10):549. doi: 10.3390/md17100549 (PMC6836121; doi:10.3390/md17100549)
Supplement: Supplementary file 1 [file marinedrugs-17-00549-s001.zip]

Archive with 6 entries (5 files):
- All Suplimentary Files/
- All Suplimentary Files/S1.docx
- All Suplimentary Files/S2-pathlinker path.docx
- All Suplimentary Files/S3-PknB-SigH.docx
- All Suplimentary Files/S4-PknB-SigH-RshA.docx
- All Suplimentary Files/Table S1-pknB-sig.xlsx
