# Supplementary material for: Marine Natural Products and Drug Resistance in Latent Tuberculosis
Source: Mar Drugs. 2019 Sep 26;17(10):549. doi: 10.3390/md17100549 (PMC6836121; doi:10.3390/md17100549)
Supplement: Supplementary file 1 [file marinedrugs-17-00549-s001.zip › All Suplimentary Files/Table S1-pknB-sig.xlsx]

## Sheet: S3-pknB-sig
#node1	node2	node1_string_internal_id	node2_string_internal_id	node1_external_id	node2_external_id	neighborhood_on_chromosome	gene_fusion	phylogenetic_cooccurrence	homology	coexpression	experimentally_determined_interaction	database_annotated	automated_textmining	combined_score
gltB	gltD	3013848	3013847	83332.Rv3859c	83332.Rv3858c	0.929	0.784	0.782	0	0.824	0.308	0.829	0.585	0.999
cysH	cysNC	3012356	3011232	83332.Rv2392	83332.Rv1286	0.461	0.006	0.6	0	0.805	0.974	0.829	0.556	0.999
rodA	pbpA	3009942	3009941	83332.Rv0017c	83332.Rv0016c	0.909	0.837	0.779	0	0.067	0.659	0	0.513	0.999
cysH	sir	3012356	3012355	83332.Rv2392	83332.Rv2391	0.909	0.464	0.779	0	0.602	0	0.766	0.352	0.999
sir	cysNC	3012355	3011232	83332.Rv2391	83332.Rv1286	0.518	0	0.271	0	0.989	0	0.255	0.515	0.998
ppp	pknB	3009943	3009939	83332.Rv0018c	83332.Rv0014c	0.92	0.001	0.782	0	0.137	0.559	0.326	0.704	0.998
ppp	pknA	3009943	3009940	83332.Rv0018c	83332.Rv0015c	0.91	0	0.782	0	0.119	0.559	0.326	0.491	0.996
pknA	pknB	3009940	3009939	83332.Rv0015c	83332.Rv0014c	0.908	0	0.782	0.77	0.058	0.464	0.9	0.546	0.996
gltB	fprA	3013848	3013081	83332.Rv3859c	83332.Rv3106	0.522	0	0	0	0.824	0.308	0.829	0.585	0.995
gltB	fprB	3013848	3010827	83332.Rv3859c	83332.Rv0886	0.522	0	0	0	0.824	0.308	0.829	0.585	0.995
gltB	trpB	3013848	3011565	83332.Rv3859c	83332.Rv1612	0.522	0	0	0	0	0.975	0	0.585	0.994
trxC	trxB	3013903	3013902	83332.Rv3914	83332.Rv3913	0.91	0	0.172	0	0.143	0.647	0.355	0.518	0.991
gltB	glnA1	3013848	3012178	83332.Rv3859c	83332.Rv2220	0.522	0	0	0	0.662	0	0.829	0.585	0.987
gltB	glnA2	3013848	3012180	83332.Rv3859c	83332.Rv2222c	0.522	0	0	0	0.662	0	0.829	0.585	0.987
gltB	glnA3	3013848	3011833	83332.Rv3859c	83332.Rv1878	0.522	0	0	0	0.662	0	0.829	0.585	0.987
gltB	glnA4	3013848	3012830	83332.Rv3859c	83332.Rv2860c	0.522	0	0	0	0.662	0	0.829	0.585	0.987
trxC	gltB	3013903	3013848	83332.Rv3914	83332.Rv3859c	0.043	0	0	0	0.153	0.955	0	0.585	0.982
pbpA	pknB	3009941	3009939	83332.Rv0016c	83332.Rv0014c	0.919	0	0	0	0.058	0	0	0.716	0.976
rodA	pknB	3009942	3009939	83332.Rv0017c	83332.Rv0014c	0.92	0	0.192	0	0.058	0.247	0	0.519	0.974
ppp	rodA	3009943	3009942	83332.Rv0018c	83332.Rv0017c	0.907	0	0.305	0	0.058	0	0	0.505	0.965
rodA	pknA	3009942	3009940	83332.Rv0017c	83332.Rv0015c	0.9	0	0	0	0.058	0.247	0	0.534	0.962
cysNC	fprB	3011232	3010827	83332.Rv1286	83332.Rv0886	0.472	0	0	0	0.067	0	0.829	0.581	0.959
ppp	pbpA	3009943	3009941	83332.Rv0018c	83332.Rv0016c	0.908	0	0.168	0	0.058	0	0	0.489	0.958
fhaB	pknB	3009944	3009939	83332.Rv0019c	83332.Rv0014c	0.78	0	0.444	0	0.06	0.188	0	0.62	0.958
pbpA	pknA	3009941	3009940	83332.Rv0016c	83332.Rv0015c	0.907	0	0	0	0.058	0	0	0.472	0.949
fhaB	rodA	3009944	3009942	83332.Rv0019c	83332.Rv0017c	0.751	0	0.744	0	0.058	0	0	0.152	0.942
fhaB	pknA	3009944	3009940	83332.Rv0019c	83332.Rv0015c	0.752	0	0.4	0	0.06	0.188	0	0.515	0.935
garA	pknB	3011782	3009939	83332.Rv1827	83332.Rv0014c	0.461	0	0.525	0	0.06	0.188	0	0.691	0.928
fhaB	pbpA	3009944	3009941	83332.Rv0019c	83332.Rv0016c	0.751	0	0.72	0	0	0	0	0.048	0.928
fhaA	fhaB	3009945	3009944	83332.Rv0020c	83332.Rv0019c	0.706	0	0.719	0	0.058	0	0	0.153	0.925
trxC	cysH	3013903	3012356	83332.Rv3914	83332.Rv2392	0.056	0	0	0	0.058	0.148	0.9	0.153	0.924
fhaB	ppp	3009944	3009943	83332.Rv0019c	83332.Rv0018c	0.75	0	0.509	0	0.076	0.34	0	0.075	0.918
fhaA	pknB	3009945	3009939	83332.Rv0020c	83332.Rv0014c	0.67	0	0.263	0	0.06	0.188	0	0.62	0.917
cysH	fprB	3012356	3010827	83332.Rv2392	83332.Rv0886	0.445	0	0	0	0.065	0	0.829	0.155	0.914
sigH	rshA	3013202	3013199	83332.Rv3223c	83332.Rv3221A	0.859	0	0	0	0	0	0	0.416	0.914
sir	fprB	3012355	3010827	83332.Rv2391	83332.Rv0886	0.437	0	0	0	0.121	0	0.767	0.179	0.892
gltD	cysNC	3013847	3011232	83332.Rv3858c	83332.Rv1286	0.075	0	0	0	0.067	0	0.829	0.161	0.859
fprA	cysNC	3013081	3011232	83332.Rv3106	83332.Rv1286	0.075	0	0	0	0.067	0	0.829	0.161	0.859
glnA4	glnA2	3012830	3012180	83332.Rv2860c	83332.Rv2222c	0	0	0.761	0.682	0	0	0.766	0.417	0.844
fhaA	ppp	3009945	3009943	83332.Rv0020c	83332.Rv0018c	0.626	0	0.297	0	0.076	0.34	0	0.152	0.839
sir	glnA2	3012355	3012180	83332.Rv2391	83332.Rv2222c	0	0	0	0	0	0	0.759	0.352	0.837
glnA4	sir	3012830	3012355	83332.Rv2860c	83332.Rv2391	0	0	0	0	0	0	0.759	0.352	0.837
glnA2	glnA1	3012180	3012178	83332.Rv2222c	83332.Rv2220	0.056	0	0.773	0.736	0	0	0.766	0.451	0.836
sir	glnA1	3012355	3012178	83332.Rv2391	83332.Rv2220	0	0	0	0	0	0	0.742	0.352	0.825
glnA4	glnA1	3012830	3012178	83332.Rv2860c	83332.Rv2220	0	0	0.577	0.629	0	0	0.766	0.154	0.822
garA	ppp	3011782	3009943	83332.Rv1827	83332.Rv0018c	0.388	0	0.532	0	0.076	0.34	0	0.075	0.808
fhaA	pknA	3009945	3009940	83332.Rv0020c	83332.Rv0015c	0.628	0	0.294	0	0.06	0.188	0	0.15	0.798
gltD	glnA2	3013847	3012180	83332.Rv3858c	83332.Rv2222c	0.12	0	0	0	0.147	0	0.625	0.352	0.793
gltD	glnA1	3013847	3012178	83332.Rv3858c	83332.Rv2220	0.12	0	0	0	0.147	0	0.625	0.352	0.793
gltD	glnA4	3013847	3012830	83332.Rv3858c	83332.Rv2860c	0.12	0	0	0	0.147	0	0.625	0.352	0.793
glnA4	fprB	3012830	3010827	83332.Rv2860c	83332.Rv0886	0.143	0	0	0	0.147	0	0.518	0.449	0.779
glnA1	fprB	3012178	3010827	83332.Rv2220	83332.Rv0886	0.143	0	0	0	0.147	0	0.518	0.449	0.779
glnA2	fprB	3012180	3010827	83332.Rv2222c	83332.Rv0886	0.143	0	0	0	0.147	0	0.518	0.449	0.779
fprA	fprB	3013081	3010827	83332.Rv3106	83332.Rv0886	0.392	0	0.782	0.864	0.162	0.329	0.326	0.15	0.769
fhaA	rodA	3009945	3009942	83332.Rv0020c	83332.Rv0017c	0.627	0	0.329	0	0.058	0	0	0.118	0.764
gltD	fprB	3013847	3010827	83332.Rv3858c	83332.Rv0886	0.392	0	0.16	0.609	0.162	0.329	0.326	0.15	0.762
garA	pknA	3011782	3009940	83332.Rv1827	83332.Rv0015c	0.392	0	0.467	0	0.06	0.188	0	0.155	0.752
trxB	fprB	3013902	3010827	83332.Rv3913	83332.Rv0886	0.357	0	0	0	0.058	0	0.326	0.458	0.749
fhaA	pbpA	3009945	3009941	83332.Rv0020c	83332.Rv0016c	0.627	0	0.264	0	0.058	0	0	0.047	0.721
glnA3	fprB	3011833	3010827	83332.Rv1878	83332.Rv0886	0.143	0	0	0	0.147	0	0.326	0.449	0.692
gltB	cysH	3013848	3012356	83332.Rv3859c	83332.Rv2392	0	0	0	0	0.276	0	0	0.572	0.676
trxB	gltD	3013902	3013847	83332.Rv3913	83332.Rv3858c	0.044	0	0	0	0	0	0.625	0.16	0.672
fprA	glnA1	3013081	3012178	83332.Rv3106	83332.Rv2220	0.119	0	0	0	0.147	0	0.518	0.15	0.65
fprA	glnA4	3013081	3012830	83332.Rv3106	83332.Rv2860c	0.119	0	0	0	0.147	0	0.518	0.15	0.65
fprA	glnA2	3013081	3012180	83332.Rv3106	83332.Rv2222c	0.119	0	0	0	0.147	0	0.518	0.15	0.65
garA	rodA	3011782	3009942	83332.Rv1827	83332.Rv0017c	0.39	0	0.428	0	0	0	0	0.054	0.641
trxB	gltB	3013902	3013848	83332.Rv3913	83332.Rv3859c	0.056	0	0	0	0.145	0	0	0.585	0.635
gltB	cysNC	3013848	3011232	83332.Rv3859c	83332.Rv1286	0	0	0	0	0.158	0	0	0.585	0.635
trxC	fprB	3013903	3010827	83332.Rv3914	83332.Rv0886	0.076	0	0	0	0.059	0	0.325	0.451	0.634
gltB	sir	3013848	3012355	83332.Rv3859c	83332.Rv2391	0.046	0	0	0	0.15	0	0	0.585	0.634
trxC	sir	3013903	3012355	83332.Rv3914	83332.Rv2391	0.047	0	0	0	0.058	0.532	0	0.046	0.545
gltD	glnA3	3013847	3011833	83332.Rv3858c	83332.Rv1878	0.119	0	0	0	0.147	0	0.326	0.15	0.511
fprA	glnA3	3013081	3011833	83332.Rv3106	83332.Rv1878	0.119	0	0	0	0.147	0	0.326	0.15	0.511
garA	pbpA	3011782	3009941	83332.Rv1827	83332.Rv0016c	0.391	0	0.188	0	0	0	0	0.059	0.494
rshA	pknB	3013199	3009939	83332.Rv3221A	83332.Rv0014c	0	0	0	0	0	0	0	0.489	0.489
trxC	glnA1	3013903	3012178	83332.Rv3914	83332.Rv2220	0.042	0	0	0	0.054	0.189	0	0.352	0.459
trxC	glnA4	3013903	3012830	83332.Rv3914	83332.Rv2860c	0.042	0	0	0	0.054	0.189	0	0.352	0.459
trxC	glnA2	3013903	3012180	83332.Rv3914	83332.Rv2222c	0.042	0	0	0	0.054	0.189	0	0.352	0.459
trxC	pknB	3013903	3009939	83332.Rv3914	83332.Rv0014c	0.08	0	0	0	0.058	0.346	0	0.156	0.457
gltD	cysH	3013847	3012356	83332.Rv3858c	83332.Rv2392	0.063	0	0	0	0.065	0	0.326	0.152	0.432
trxB	sigH	3013902	3013202	83332.Rv3913	83332.Rv3223c	0.336	0	0	0	0	0	0	0.154	0.414
gltD	trpB	3013847	3011565	83332.Rv3858c	83332.Rv1612	0.392	0	0	0	0.067	0	0	0	0.408
sir	glnA3	3012355	3011833	83332.Rv2391	83332.Rv1878	0	0	0	0	0	0	0.326	0.15	0.402
trxC	pknA	3013903	3009940	83332.Rv3914	83332.Rv0015c	0.068	0	0	0	0.058	0.346	0	0.08	0.401
